# Supplementary material for: PFAS Biotransformation Pathways: A Species Comparison Study
Source: Toxics. 2023 Jan 12;11(1):74. doi: 10.3390/toxics11010074 (PMC9862377; doi:10.3390/toxics11010074)
Supplement: Supplementary file 1 [file toxics-11-00074-s001.zip]

Archive with 4 entries (2 files):
- toxics-2068337-supplementary/
- toxics-2068337-supplementary/SUPPLEMENTARY MATERIAL/
- toxics-2068337-supplementary/SUPPLEMENTARY MATERIAL/PFAS OPEN LIT_2022_v.3.3.1.zip
- toxics-2068337-supplementary/SUPPLEMENTARY MATERIAL/PFAS OPEN LIT_2022_v.3.4.0.zip
